# Supplementary material for: Quantification of sensitivity and resistance of breast cancer cell lines to anti-cancer drugs using GR metrics
Source: Sci Data. 2017 Nov 7;4:170166. doi: 10.1038/sdata.2017.166 (PMC5674849; doi:10.1038/sdata.2017.166)
Supplement: Supplementary file 1 [file sdata2017166-isa1.zip]

Archive with 3 entries (3 files):
- i_Investigation.txt
- s_study_Sorger.txt
- a_assay_Sorger.txt
