# Supplementary material for: Quantification of sensitivity and resistance of breast cancer cell lines to anti-cancer drugs using GR metrics
Source: Sci Data. 2017 Nov 7;4:170166. doi: 10.1038/sdata.2017.166 (PMC5674849; doi:10.1038/sdata.2017.166)
Supplement: Supplementary file 1 [file sdata2017166-isa1.zip › i_Investigation.txt]

# Investigation File generated for Scientific Data with Investigation File Authoring Tool version 0.1.0 on 12/10/2017 - This metadata file is CC0
ONTOLOGY SOURCE REFERENCE
Term Source Name	BTO	OBI	ERO	CLO	BAO	GO
Term Source File	http://data.bioontology.org/ontologies/BTO	http://data.bioontology.org/ontologies/OBI	http://data.bioontology.org/ontologies/ERO	http://data.bioontology.org/ontologies/CLO	http://data.bioontology.org/ontologies/BAO	http://data.bioontology.org/ontologies/GO
Term Source Version	unknown	2014-08-18	2013-08-02	2.1.106	2.0	releases/2014-08-30
Term Source Description	BRENDA Tissue and Enzyme Source Ontology	Ontology for Biomedical Investigations	Eagle-I Research Resource Ontology	Cell Line Ontology	BioAssay Ontology	Gene Ontology
INVESTIGATION
Investigation Identifier
Investigation Title
Investigation Description
Investigation Submission Date
Investigation Public Release Date
INVESTIGATION PUBLICATIONS
Investigation PubMed ID
Investigation Publication DOI
Investigation Publication Author List
Investigation Publication Title
Investigation Publication Status
Investigation Publication Status Term Accession Number
Investigation Publication Status Term Source REF
INVESTIGATION CONTACTS
Investigation Person Last Name
Investigation Person Mid Initials
Investigation Person First Name
Investigation Person Address
Investigation Person Phone
Investigation Person Fax
Investigation Person Email
Investigation Person Affiliation
Investigation Person Roles
Investigation Person Roles Term Accession Number
Investigation Person Roles Term Source REF
STUDY
Study Identifier	10.1038/sdata.2017.166
Study Title	Quantification of sensitivity and resistance of breast cancer cell lines to anti-cancer drugs using GR metrics
Study Submission Date	03/02/2017
Study Public Release Date	07/11/2017
Study Description	http://www.nature.com/articles/sdata2017166#abstract
Study File Name	s_study_Sorger.txt
Comment[Subject Keywords]	///;//;///
Comment[Manuscript Licence]	CC BY-4.0
Comment[Experimental Metadata Licence]	CC0
Comment[Supplementary Information File Name]	
Comment[Supplementary Information File Type]	x-zip-compressed
Comment[Supplementary Information File URL]	http://www.nature.com/articles/sdata2017166#supplementary-information
Comment[Data Repository]	Sage Bionetworks ;Dryad Digital Repository
Comment[Data Record Accession]	doi:10.7303/syn8094063.1;doi:10.5061/dryad.03n60
Comment[Data Record URI]	http://dx.doi.org/10.7303/syn8094063.1;https://doi.org/10.5061/dryad.03n60
STUDY DESIGN DESCRIPTORS
Study Design Type	cross over design	database creation objective
Study Design Type Term Accession Number	OBI:0500003	http://www.ebi.ac.uk/efo/swo/SWO_0000509
Study Design Type Term Source REF	OBI	ERO
STUDY PUBLICATIONS
Study PubMed ID	""	""	""
Study Publication DOI	doi:10.1073/pnas.1018854108	doi:10.1186/gb-2013-14-10-r110	doi:10.1002/cpch.21
Study Publication Author List	""	""	""
Study Publication Title	""	""	""
Study Publication Status	published	published	published
Study Publication Status Term Accession Number			
Study Publication Status Term Source REF			
STUDY FACTORS
Study Factor Name	cell line	perturbagen
Study Factor Type	cell line	perturbagen
Study Factor Type Term Accession Number	CLO:0000031	BAO:0003059
Study Factor Type Term Source REF	CLO	BAO
STUDY ASSAYS
Study Assay Measurement Type	negative regulation of growth rate
Study Assay Measurement Type Term Accession Number	GO:0045967
Study Assay Measurement Type Term Source REF	GO
Study Assay Technology Type	cell counting
Study Assay Technology Type Term Accession Number	ERO:0001899
Study Assay Technology Type Term Source REF	ERO
Study Assay Technology Platform	""
Study Assay File Name	a_assay_Sorger.txt
STUDY PROTOCOLS
Study Protocol Name	Cell culture and treatment	Cell count	Cell count normalization and GR values
Study Protocol Type	cell culture	cell counting	normalization data transformation
Study Protocol Type Term Accession Number	OBI:0001876	ERO:0001899	OBI:0200169
Study Protocol Type Term Source REF	OBI	ERO	OBI
Study Protocol Description			
Study Protocol URI	""	""	""
Study Protocol Version			
Study Protocol Parameters Name	""	""	""
Study Protocol Parameters Name Term Accession Number	""	""	""
Study Protocol Parameters Name Term Source REF	""	""	""
Study Protocol Components Name	""	""	""
Study Protocol Components Type	""	""	""
Study Protocol Components Type Term Accession Number	""	""	""
Study Protocol Components Type Term Source REF	""	""	""
STUDY CONTACTS
Study Person Last Name	Hafner	Heiser	Williams	Niepel	Wang	Korkola	Gray	Sorger
Study Person First Name	Marc	Laura M.	Elizabeth H.	Mario	Nicholas J.	James E.	Joe W.	Peter K.
Study Person Mid Initials								
Study Person Email	""	""	""	""	""	""	""	Peter_Sorger@hms.harvard.edu
Study Person Phone								
Study Person Fax								
Study Person Address								
Study Person Affiliation	HMS LINCS Center, Laboratory of Systems Pharmacology, Department of Systems Biology, Harvard Medical School, Boston, MA 02115 USA	MEP LINCS Center, Department of Biomedical Engineering and Oregon Center for Spatial Systems Biomedicine, Oregon Health & Science University, Portland, OR 97239 USA	HMS LINCS Center, Laboratory of Systems Pharmacology, Department of Systems Biology, Harvard Medical School, Boston, MA 02115 USA	HMS LINCS Center, Laboratory of Systems Pharmacology, Department of Systems Biology, Harvard Medical School, Boston, MA 02115 USA	MEP LINCS Center, Department of Biomedical Engineering and Oregon Center for Spatial Systems Biomedicine, Oregon Health & Science University, Portland, OR 97239 USA	MEP LINCS Center, Department of Biomedical Engineering and Oregon Center for Spatial Systems Biomedicine, Oregon Health & Science University, Portland, OR 97239 USA	MEP LINCS Center, Department of Biomedical Engineering and Oregon Center for Spatial Systems Biomedicine, Oregon Health & Science University, Portland, OR 97239 USA	HMS LINCS Center, Laboratory of Systems Pharmacology, Department of Systems Biology, Harvard Medical School, Boston, MA 02115 USA
Study Person Roles								
Study Person Roles Term Accession Number								
Study Person Roles Term Source REF								
Comment[Study Person ORCID]	0000-0003-1337-7598		0000-0002-4665-1875	0000-0003-1415-6295			0000-0001-9225-6756	
Comment[Funder]								
Comment[FundRef ID]								
Comment[Funder Term Source REF]								
Comment[Grant Identifier]								
