# Supplementary material for: Quantification of sensitivity and resistance of breast cancer cell lines to anti-cancer drugs using GR metrics
Source: Sci Data. 2017 Nov 7;4:170166. doi: 10.1038/sdata.2017.166 (PMC5674849; doi:10.1038/sdata.2017.166)
Supplement: Supplementary file 1 [file sdata2017166-isa1.zip › s_study_Sorger.txt]

Source Name	Comment[source file name]	Characteristics[cell line]	Term Source REF	Term Accession Number	Protocol REF	Sample Name	Factor Value[cell line]	Factor Value[perturbagen]
Reference files for annotating and processing the CTG values for the complete dose-response dataset	DS0.zip	breast cancer cell line	BTO	BTO:0000356	Cell culture and treatment	DS0	breast cancer cell line	perturbagen
