# Supplementary material for: Quantification of sensitivity and resistance of breast cancer cell lines to anti-cancer drugs using GR metrics
Source: Sci Data. 2017 Nov 7;4:170166. doi: 10.1038/sdata.2017.166 (PMC5674849; doi:10.1038/sdata.2017.166)
Supplement: Supplementary file 1 [file sdata2017166-isa1.zip › a_assay_Sorger.txt]

Sample Name	Protocol REF	Assay Name	Raw Data File	Comment[Data Repository]	Comment[Data Record Accession]	Comment[Data Record URI]	Protocol REF	Derived Data File	Comment[Data Repository]	Comment[Data Record Accession]	Comment[Data Record URI]	Factor Value[cell line]	Factor Value[perturbagen]
DS0	Cell count	Relative cell counts and normalized growth rate inhibition values across technical replicates	Gray_data_raw_dose_response.csv	Sage Bionetworks	doi:10.7303/syn8094063.1	http://dx.doi.org/10.7303/syn8094063.1	Cell count normalization and GR values	DS1.zip	Dryad Digital Repository	doi:10.5061/dryad.03n60	https://doi.org/10.5061/dryad.03n60	breast cancer cell line	perturbagen
DS0	Cell count	Calculated dose response metrics	Gray_data_raw_dose_response.csv	Sage Bionetworks	doi:10.7303/syn8094063.1	http://dx.doi.org/10.7303/syn8094063.1	Cell count normalization and GR values	DS2.zip	Dryad Digital Repository	doi:10.5061/dryad.03n60	https://doi.org/10.5061/dryad.03n60	breast cancer cell line	perturbagen
DS0	Cell count	Median, upper quartile, and lower quartile GR metrics per perturbagen	Gray_data_raw_dose_response.csv	Sage Bionetworks	doi:10.7303/syn8094063.1	http://dx.doi.org/10.7303/syn8094063.1	Cell count normalization and GR values	DS3.zip	Dryad Digital Repository	doi:10.5061/dryad.03n60	https://doi.org/10.5061/dryad.03n60	breast cancer cell line	perturbagen
DS0	Cell count	Median, upper quartile, and lower quartile GR metrics per perturbagen class	Gray_data_raw_dose_response.csv	Sage Bionetworks	doi:10.7303/syn8094063.1	http://dx.doi.org/10.7303/syn8094063.1	Cell count normalization and GR values	DS4.zip	Dryad Digital Repository	doi:10.5061/dryad.03n60	https://doi.org/10.5061/dryad.03n60	breast cancer cell line	perturbagen
